# Supplementary material for: Virtual histological staining of unlabeled autopsy tissue
Source: Nat Commun. 2024 Feb 23;15:1684. doi: 10.1038/s41467-024-46077-2 (PMC10891155; doi:10.1038/s41467-024-46077-2)
Supplement: Supplementary file 4 — Source Data [file 41467_2024_46077_MOESM4_ESM.zip]

Archive with 5 entries (4 files):
- Source Data/
- Source Data/SD_FIG6.xlsx
- __MACOSX/Source Data/._SD_FIG6.xlsx
- Source Data/SD_FIG7.xlsx
- __MACOSX/Source Data/._SD_FIG7.xlsx
