# Supplementary material for: Virtual histological staining of unlabeled autopsy tissue
Source: Nat Commun. 2024 Feb 23;15:1684. doi: 10.1038/s41467-024-46077-2 (PMC10891155; doi:10.1038/s41467-024-46077-2)
Supplement: Supplementary file 4 — Source Data [file 41467_2024_46077_MOESM4_ESM.zip › Source Data/SD_FIG6.xlsx]

## Sheet: Sheet1
SSIM	PSNR	# of nuclei (VS)	# of nuclei (HS)	Average nuclei size (VS)	Average nuclei size (HS)
0.831679	20.0084	4792	4557	363.425	360.437
0.80738	18.7748	5704	5839	358.077	358.93
0.801579	18.4776	5109	5629	357.787	355.532
0.79855	18.3464	4529	4422	345.354	346.966
0.794815	17.7176	4631	6350	349.524	353.059
0.761824	15.9965	5541	6259	348.78	333.75
0.809533	18.267	4405	4424	353.822	341.324
0.824857	20.0072	4745	4791	366.72	353.403
0.848547	20.0861	4803	4537	351.66	353.018
0.821953	19.4882	4906	4385	352.091	351.402
0.867062	21.2505	2794	2317	353.161	375.256
0.874314	22.2196	2016	1696	349.358	377.278
0.883545	22.5618	2366	1834	344.848	372.756
0.887976	22.1896	2936	2470	338.33	395.25
0.871674	21.4234	3156	2856	336.059	386.205
0.8771	21.6566	2732	2708	337.075	355.619
0.876334	21.6303	2608	2577	336.48	354.406
0.865862	20.9832	3519	3415	342.178	389.702
0.870407	21.1485	3831	3264	346.982	398.756
0.881163	21.9471	2926	2450	341.071	398.898
0.860176	20.8569	2565	3232	342.24	347.455
0.859889	20.6464	2457	3127	343.498	339.852
0.843163	20.1007	3320	3865	349.245	336.617
0.854497	20.6332	3265	3852	353.801	339.517
0.855979	20.5564	3394	4098	353.625	335.665
0.861938	20.7757	3069	3464	355.836	338.016
0.858905	20.5074	3312	3137	354.736	340.281
0.860866	20.8185	3638	3187	354.846	341.272
0.851802	20.181	3870	3537	349.239	345.9
0.737246	16.1563	3609	3968	340.441	287.256
0.801862	21.7558	2959	3374	368.215	359.712
0.8019	21.1799	3423	3316	369.633	386.253
0.82182	20.4931	3387	3770	343.992	336.044
0.786786	20.6969	3523	3235	359.626	354.487
0.786767	20.1064	3196	3366	330.974	315.267
0.784108	19.2749	3177	4706	326.766	273.079
0.80905	21.2866	2448	2984	361.051	350.768
0.791036	21.174	2249	2402	348.112	337.728
0.805774	21.4896	1867	1978	329.505	332.478
0.832516	21.6737	2396	1833	345.027	321.268
0.800812	21.4579	2620	2568	368.387	334.255
0.76439	19.9219	2877	2582	333.104	339.112
0.769489	20.0393	2785	2880	333.308	325.303
0.825828	21.289	2992	3114	351.416	377.381
0.832485	21.7254	2526	3169	350.456	364.044
0.82403	21.6339	2431	2961	347.522	362.69
0.821722	21.9794	2196	2623	350.303	362.205
0.790766	20.7789	2440	2930	339.031	340.751
0.807977	21.5585	2080	2460	341.399	339.9
0.813152	21.5553	1754	2213	336.66	346.098
0.79321	20.6501	2491	2721	337.677	341.13
0.791097	20.9029	2440	2851	331.582	323.784
0.778706	20.4098	2646	3083	324.004	336.403
0.725118	17.5326	4411	4869	360.847	326.419
0.748477	17.4573	4932	4502	357.241	335.406
0.66796	15.3678	3000	3000	340	340.023
0.784362	18.6288	3571	4191	354.813	369.11
0.79437	18.8732	3350	3487	355.261	369.944
0.777787	18.0083	3514	3011	342.972	347.65
0.768605	17.9836	3531	3398	348.549	341.167
0.833574	20.9894	2785	3542	354.352	363.3
0.825885	20.7245	2623	3449	351.015	351.004
0.809462	20.4095	2799	4833	330.513	340.056
0.855295	21.3718	2897	3822	326.807	353.712
0.850697	21.6465	3171	3894	331.968	355.986
0.845879	21.0446	2983	2667	344.797	321.384
0.812941	20.5798	3662	4231	311.374	336.261
0.84589	21.0249	3702	4304	318.9	359.91
0.848804	21.6411	2853	3161	331.524	339.406
0.818406	20.647	3270	3006	317.871	297.512
0.861103	20.675	3560	3547	317.473	359.092
0.749676	18.2204	2791	2520	341.529	350.576
0.7996	20.7044	2486	3239	337.328	348.692
0.807648	20.6851	3685	4144	337.087	347.075
0.836957	21.4151	3743	4325	334.135	347.209
0.749424	18.1947	2220	2777	342.785	336.479
0.839003	20.6683	3193	3217	324.355	348.108
0.768552	19.9722	3021	3568	352.904	369.279
0.822046	21.8146	3569	4293	343.925	351.611
0.854561	20.7077	3602	3203	354.038	359.909
0.832956	20.6948	2318	4365	348.721	371.901
0.854457	20.2608	3650	3249	351.502	359.963
0.860355	20.3009	3112	3251	327.025	330.33
0.793254	19.2405	3860	4474	349.755	345.176
0.830028	21.4673	1925	2346	359.85	316.45
0.79978	19.0528	2834	2851	347.741	333.783
0.768996	18.109	2631	2198	359.355	366.722
0.854957	21.726	3126	3085	341.794	333.062
0.819279	20.0013	3910	4116	360.999	368.357
0.81698	21.4035	3659	4293	351.268	344.954
0.857384	20.6769	2153	2454	359.917	359.972
0.844145	20.0086	3513	2997	346.955	344.298
0.833924	20.6905	3975	3605	348.253	342.896
0.871567	20.9151	3113	3176	327.047	346.336
0.858164	21.4005	2813	3769	347.308	318.008
0.829305	21.7084	2979	3867	355.515	336.619
0.788404	19.6673	2422	2538	341.762	376.273
0.792027	19.9632	2858	3291	348.69	345.173
0.869135	21.6284	2572	2337	341.563	340.537
0.751865	18.1145	3609	4612	331.81	325.08
