# Supplementary material for: Virtual histological staining of unlabeled autopsy tissue
Source: Nat Commun. 2024 Feb 23;15:1684. doi: 10.1038/s41467-024-46077-2 (PMC10891155; doi:10.1038/s41467-024-46077-2)
Supplement: Supplementary file 4 — Source Data [file 41467_2024_46077_MOESM4_ESM.zip › Source Data/SD_FIG7.xlsx]

## Sheet: 1. Image patches eval
	Autopsy sample staining score sheet of the image patches --- Pathologist 1									Autopsy sample staining score sheet of the image patches --- Pathologist 2									Autopsy sample staining score sheet of the image patches --- Pathologist 3									Autopsy sample staining score sheet of the image patches --- Pathologist 4
	Sample ID	Evaluation of Autopsy Sample Staining Quality								Sample ID	Evaluation of Autopsy Sample Staining Quality								Sample ID	Evaluation of Autopsy Sample Staining Quality								Sample ID	Evaluation of Autopsy Sample Staining Quality
		Nuclear detail	Cytoplasmic detail	Extracellular detail	Free of staining artifacts	Celluarity		COVID or non-COVID			Nuclear detail	Cytoplasmic detail	Extracellular detail	Free of staining artifacts	Celluarity	HS or VS	COVID or non-COVID			Nuclear detail	Cytoplasmic detail	Extracellular detail	Free of staining artifacts	Celluarity	HS or VS	COVID or non-COVID			Nuclear detail	Cytoplasmic detail	Extracellular detail	Free of staining artifacts	Celluarity	HS or VS	COVID or non-COVID
		1-4 4, perfect 3, very good 2, acceptable 1, unacceptable	1-4 4, perfect 3, very good 2, acceptable 1, unacceptable	1-4 4, perfect 3, very good 2, acceptable 1, unacceptable	1-4 4, perfect 3, very good 2, acceptable 1, unacceptable	1-4 4, extremely many cells 3, many cells 2, fair number of cells 1, few cells	HS or VS				1-4 4, perfect 3, very good 2, acceptable 1, unacceptable	1-4 4, perfect 3, very good 2, acceptable 1, unacceptable	1-4 4, perfect 3, very good 2, acceptable 1, unacceptable	1-4 4, perfect 3, very good 2, acceptable 1, unacceptable	1-4 4, extremely many cells 3, many cells 2, fair number of cells 1, few cells					1-4 4, perfect 3, very good 2, acceptable 1, unacceptable	1-4 4, perfect 3, very good 2, acceptable 1, unacceptable	1-4 4, perfect 3, very good 2, acceptable 1, unacceptable	1-4 4, perfect 3, very good 2, acceptable 1, unacceptable	1-4 4, extremely many cells 3, many cells 2, fair number of cells 1, few cells					1-4 4, perfect 3, very good 2, acceptable 1, unacceptable	1-4 4, perfect 3, very good 2, acceptable 1, unacceptable	1-4 4, perfect 3, very good 2, acceptable 1, unacceptable	1-4 4, perfect 3, very good 2, acceptable 1, unacceptable	1-4 4, extremely many cells 3, many cells 2, fair number of cells 1, few cells
	1	4	4	3	3	1	HS	nonCOVID		1	3	3	2	3	2	HS	nonCOVID		1	3	2	2	4	2	HS	nonCOVID		1	4	4	4	4	2	HS	nonCOVID
	2	3	3	3	2	3	HS	nonCOVID		2	3	2	3	3	3	HS	nonCOVID		2	2	2	2	2	3	HS	nonCOVID		2	4	3	2	2	2	HS	nonCOVID
	3	4	3	3	2	3	HS	nonCOVID		3	3	2	3	3	3	HS	nonCOVID		3	3	2	2	3	4	HS	nonCOVID		3	3	3	3	2	2	HS	nonCOVID
	4	3	3	3	3	1	VS	nonCOVID		4	1	2	2	2	2	VS	nonCOVID		4	1	1	2	3	1	VS	nonCOVID		4	1	1	2	4	2	VS	nonCOVID
	5	2	2	2	2	1	HS	nonCOVID		5	2	2	2	2	2	HS	nonCOVID		5	1	1	2	3	2	HS	nonCOVID		5	4	4	4	4	2	HS	nonCOVID
	6	4	4	3	3	2	VS	nonCOVID		6	1	2	2	2	2	VS	nonCOVID		6	1	1	2	3	2	VS	nonCOVID		6	1	1	3	4	2	VS	nonCOVID
	7	4	4	3	3	2	VS	nonCOVID		7	3	3	2	3	2	VS	nonCOVID		7	1	2	2	4	2	VS	nonCOVID		7	4	4	4	4	2	VS	nonCOVID
	8	4	4	3	3	2	VS	nonCOVID		8	3	3	2	3	2	VS	nonCOVID		8	2	2	3	4	2	VS	nonCOVID		8	3	3	3	4	2	VS	nonCOVID
	9	3	3	3	2	1	VS	nonCOVID		9	1	1	2	2	2	VS	nonCOVID		9	1	1	2	4	1	VS	nonCOVID		9	1	2	3	4	2	VS	nonCOVID
	10	4	4	4	3	2	HS	nonCOVID		10	3	3	2	3	3	HS	nonCOVID		10	4	3	3	4	2	HS	nonCOVID		10	4	4	4	4	2	HS	nonCOVID
	11	4	4	4	3	1	VS	nonCOVID		11	2	2	2	2	2	VS	nonCOVID		11	1	1	2	4	1	VS	nonCOVID		11	4	4	4	4	1	VS	nonCOVID
	12	3	2	3	2	2	HS	nonCOVID		12	2	2	2	2	3	HS	nonCOVID		12	1	1	2	4	3	HS	nonCOVID		12	4	4	4	4	2	HS	nonCOVID
	13	3	3	3	3	1	VS	nonCOVID		13	2	2	2	2	2	VS	nonCOVID		13	1	1	2	4	1	VS	nonCOVID		13	2	2	3	4	1	VS	nonCOVID
	14	3	3	2	2	1	HS	nonCOVID		14	2	3	3	3	3	HS	nonCOVID		14	3	2	3	3	2	HS	nonCOVID		14	4	4	4	4	1	HS	nonCOVID
	15	4	3	3	4	1	VS	COVID		15	3	2	2	2	2	VS	COVID		15	1	1	2	4	1	VS	COVID		15	4	4	4	4	1	VS	COVID
	16	4	4	3	4	2	HS	nonCOVID		16	3	3	3	3	3	HS	nonCOVID		16	2	3	2	3	2	HS	nonCOVID		16	2	2	4	4	1	HS	nonCOVID
	17	4	3	3	3	1	VS	nonCOVID		17	1	2	2	2	3	VS	nonCOVID		17	1	1	3	4	2	VS	nonCOVID		17	1	2	3	3	2	VS	nonCOVID
	18	4	4	3	4	1	VS	nonCOVID		18	2	2	2	2	2	VS	nonCOVID		18	1	1	2	4	1	VS	nonCOVID		18	2	3	4	4	2	VS	nonCOVID
	19	3	3	3	3	1	HS	COVID		19	3	3	3	3	2	HS	COVID		19	2	2	2	4	2	HS	COVID		19	2	2	3	4	2	HS	COVID
	20	4	4	3	3	1	HS	nonCOVID		20	2	2	2	2	3	HS	nonCOVID		20	2	2	3	3	2	HS	nonCOVID		20	2	2	3	4	2	HS	nonCOVID
	21	4	3	3	3	1	HS	nonCOVID		21	2	2	2	2	3	HS	nonCOVID		21	3	2	2	4	3	HS	nonCOVID		21	4	4	4	4	2	HS	nonCOVID
	22	4	3	3	3	2	VS	COVID		22	2	2	2	1	3	VS	COVID		22	1	1	3	4	2	VS	COVID		22	4	4	4	4	2	VS	COVID
	23	3	3	3	2	1	HS	nonCOVID		23	3	3	2	3	3	HS	nonCOVID		23	2	1	2	4	2	HS	nonCOVID		23	4	4	4	4	2	HS	nonCOVID
	24	4	3	3	3	3	HS	nonCOVID		24	3	3	3	3	3	HS	nonCOVID		24	2	2	2	4	3	HS	nonCOVID		24	4	4	4	4	2	HS	nonCOVID
	25	3	3	3	3	2	VS	nonCOVID		25	3	2	3	3	3	VS	nonCOVID		25	1	2	2	4	2	VS	nonCOVID		25	4	4	4	4	2	VS	nonCOVID
	26	3	3	2	3	1	HS	COVID		26	3	3	3	2	2	HS	COVID		26	2	1	2	4	1	HS	COVID		26	3	3	3	3	1	HS	COVID
	27	3	2	2	3	2	HS	COVID		27	3	3	2	3	2	HS	COVID		27	2	1	2	4	2	HS	COVID		27	3	3	3	2	1	HS	COVID
	28	4	4	3	4	1	HS	nonCOVID		28	3	3	3	3	3	HS	nonCOVID		28	2	2	2	4	2	HS	nonCOVID		28	3	3	3	2	1	HS	nonCOVID
	29	4	3	3	3	2	HS	nonCOVID		29	3	3	2	3	3	HS	nonCOVID		29	3	2	2	4	2	HS	nonCOVID		29	4	4	4	4	1	HS	nonCOVID
	30	3	3	3	3	2	HS	nonCOVID		30	3	3	3	3	3	HS	nonCOVID		30	2	2	2	3	2	HS	nonCOVID		30	3	3	3	3	2	HS	nonCOVID
	31	4	4	4	3	3	VS	nonCOVID		31	2	1	2	2	3	VS	nonCOVID		31	1	1	2	3	3	VS	nonCOVID		31	2	2	3	3	2	VS	nonCOVID
	32	3	3	2	2	1	HS	COVID		32	3	3	3	3	2	HS	COVID		32	2	1	2	4	2	HS	COVID		32	4	4	4	3	2	HS	COVID
	33	2	2	2	2	1	HS	COVID		33	2	2	2	2	2	HS	COVID		33	2	1	2	3	1	HS	COVID		33	4	4	4	4	2	HS	COVID
	34	2	2	3	3	1	VS	nonCOVID		34	1	2	2	2	2	VS	nonCOVID		34	1	1	2	3	2	VS	nonCOVID		34	3	3	3	3	2	VS	nonCOVID
	35	3	3	3	2	2	HS	nonCOVID		35	2	3	2	2	3	HS	nonCOVID		35	2	2	2	4	3	HS	nonCOVID		35	4	4	4	4	2	HS	nonCOVID
	36	4	4	4	3	1	VS	COVID		36	2	1	2	2	2	VS	COVID		36	1	1	2	3	3	VS	COVID		36	4	4	4	4	2	VS	COVID
	37	4	3	3	3	2	HS	nonCOVID		37	2	2	2	2	2	HS	nonCOVID		37	2	2	2	3	2	HS	nonCOVID		37	4	4	4	4	2	HS	nonCOVID
	38	4	4	4	3	2	HS	nonCOVID		38	3	2	3	3	3	HS	nonCOVID		38	2	1	2	4	3	HS	nonCOVID		38	4	4	4	4	2	HS	nonCOVID
	39	4	4	4	3	2	HS	nonCOVID		39	3	3	3	3	3	HS	nonCOVID		39	2	1	2	3	2	HS	nonCOVID		39	2	2	4	3	2	HS	nonCOVID
	40	4	3	3	2	2	HS	nonCOVID		40	2	2	2	2	3	HS	nonCOVID		40	2	1	2	3	2	HS	nonCOVID		40	4	4	4	4	2	HS	nonCOVID
	41	4	4	4	3	2	HS	nonCOVID		41	3	3	2	3	3	HS	nonCOVID		41	2	2	2	4	2	HS	nonCOVID		41	4	4	4	4	2	HS	nonCOVID
	42	4	4	4	3	2	VS	nonCOVID		42	3	3	3	3	3	VS	nonCOVID		42	1	2	2	4	2	VS	nonCOVID		42	4	4	4	4	2	VS	nonCOVID
	43	4	3	3	3	2	HS	nonCOVID		43	2	2	1	2	3	HS	nonCOVID		43	2	2	2	4	2	HS	nonCOVID		43	4	4	4	4	2	HS	nonCOVID
	44	4	4	3	3	1	VS	COVID		44	2	1	1	1	2	VS	COVID		44	1	2	2	4	2	VS	COVID		44	4	4	4	4	2	VS	COVID
	45	3	3	3	3	2	VS	nonCOVID		45	2	2	2	2	2	VS	nonCOVID		45	2	2	2	4	2	VS	nonCOVID		45	4	4	4	4	2	VS	nonCOVID
	46	4	4	3	3	3	HS	nonCOVID		46	2	2	3	2	3	HS	nonCOVID		46	3	2	2	4	3	HS	nonCOVID		46	4	4	4	4	2	HS	nonCOVID
	47	3	3	3	3	2	VS	nonCOVID		47	1	1	1	1	3	VS	nonCOVID		47	1	1	2	4	3	VS	nonCOVID		47	4	4	4	4	2	VS	nonCOVID
	48	3	3	3	2	2	VS	nonCOVID		48	2	2	2	2	3	VS	nonCOVID		48	2	2	2	4	2	VS	nonCOVID		48	4	4	4	4	2	VS	nonCOVID
	49	4	4	3	5	2	HS	nonCOVID		49	3	3	3	3	3	HS	nonCOVID		49	3	2	2	3	2	HS	nonCOVID		49	4	4	4	4	2	HS	nonCOVID
	50	3	2	2	2	1	HS	nonCOVID		50	2	2	1	2	3	HS	nonCOVID		50	2	1	2	3	3	HS	nonCOVID		50	2	2	3	3	2	HS	nonCOVID
	51	2	2	2	2	1	HS	COVID		51	3	3	3	3	2	HS	COVID		51	2	2	2	4	2	HS	COVID		51	4	4	4	4	2	HS	COVID
	52	4	4	3	3	2	VS	nonCOVID		52	1	1	2	1	3	VS	nonCOVID		52	1	1	2	4	2	VS	nonCOVID		52	1	1	3	3	2	VS	nonCOVID
	53	3	3	2	2	2	HS	COVID		53	3	3	3	2	3	HS	COVID		53	2	1	2	3	2	HS	COVID		53	3	3	3	3	2	HS	COVID
	54	4	4	3	3	2	VS	nonCOVID		54	2	2	2	2	3	VS	nonCOVID		54	2	2	3	4	2	VS	nonCOVID		54	4	4	4	4	2	VS	nonCOVID
	55	3	3	2	2	2	HS	nonCOVID		55	3	3	2	3	2	HS	nonCOVID		55	3	2	2	3	2	HS	nonCOVID		55	4	4	4	4	2	HS	nonCOVID
	56	3	3	2	2	1	VS	COVID		56	2	2	1	2	2	VS	COVID		56	2	2	3	4	2	VS	COVID		56	4	4	4	3	2	VS	COVID
	57	3	2	2	2	1	VS	COVID		57	2	1	1	1	2	VS	COVID		57	1	1	2	4	2	VS	COVID		57	4	4	4	4	2	VS	COVID
	58	4	3	3	2	3	HS	nonCOVID		58	3	3	3	3	3	HS	nonCOVID		58	3	2	3	3	3	HS	nonCOVID		58	4	4	4	4	2	HS	nonCOVID
	59	2	2	2	2	1	HS	COVID		59	2	2	2	3	2	HS	COVID		59	2	2	2	3	2	HS	COVID		59	4	4	4	4	2	HS	COVID
	60	4	4	3	3	2	VS	nonCOVID		60	1	1	2	1	3	VS	nonCOVID		60	1	2	2	4	2	VS	nonCOVID		60	4	4	4	4	2	VS	nonCOVID
	61	3	3	2	2	2	VS	COVID		61	1	1	1	1	3	VS	COVID		61	1	1	2	4	2	VS	COVID		61	3	3	4	4	2	VS	COVID
	62	4	4	3	3	3	VS	nonCOVID		62	2	1	2	2	3	VS	nonCOVID		62	2	1	2	4	3	VS	nonCOVID		62	4	4	4	4	2	VS	nonCOVID
	63	4	3	3	3	2	VS	nonCOVID		63	2	2	2	2	3	VS	nonCOVID		63	2	1	2	4	2	VS	nonCOVID		63	4	4	4	4	2	VS	nonCOVID
	64	4	4	3	3	2	HS	nonCOVID		64	3	3	3	3	3	HS	nonCOVID		64	3	2	2	4	2	HS	nonCOVID		64	4	4	4	4	2	HS	nonCOVID
	65	2	2	2	2	1	HS	COVID		65	2	2	2	2	2	HS	COVID		65	2	2	2	3	1	HS	COVID		65	4	4	4	4	2	HS	COVID
	66	4	4	3	3	2	VS	nonCOVID		66	2	2	2	2	3	VS	nonCOVID		66	2	2	2	4	3	VS	nonCOVID		66	3	3	4	3	2	VS	nonCOVID
	67	3	3	2	2	1	VS	nonCOVID		67	1	1	1	1	2	VS	nonCOVID		67	1	1	2	3	1	VS	nonCOVID		67	2	2	3	3	2	VS	nonCOVID
	68	4	4	4	3	3	HS	nonCOVID		68	2	2	3	2	3	HS	nonCOVID		68	3	2	3	3	3	HS	nonCOVID		68	3	3	4	4	2	HS	nonCOVID
	69	3	3	3	2	3	HS	nonCOVID		69	3	3	3	3	3	HS	nonCOVID		69	3	2	3	3	3	HS	nonCOVID		69	4	4	4	4	2	HS	nonCOVID
	70	3	3	3	2	2	VS	nonCOVID		70	2	2	2	2	2	VS	nonCOVID		70	2	1	2	3	2	VS	nonCOVID		70	3	3	3	3	2	VS	nonCOVID
	71	3	2	3	3	1	VS	COVID		71	1	1	2	1	2	VS	COVID		71	2	1	3	4	1	VS	COVID		71	4	4	4	4	2	VS	COVID
	72	4	3	3	3	2	HS	nonCOVID		72	3	3	3	3	3	HS	nonCOVID		72	2	2	3	3	3	HS	nonCOVID		72	3	2	2	2	2	HS	nonCOVID
	73	2	2	2	2	2	HS	nonCOVID		73	2	2	2	2	3	HS	nonCOVID		73	3	2	2	3	3	HS	nonCOVID		73	3	3	3	3	2	HS	nonCOVID
	74	3	2	2	1	2	HS	COVID		74	2	2	2	2	3	HS	COVID		74	2	2	2	4	3	HS	COVID		74	2	2	3	2	2	HS	COVID
	75	3	2	2	2	2	HS	nonCOVID		75	2	1	2	2	2	HS	nonCOVID		75	3	2	3	3	2	HS	nonCOVID		75	4	4	4	4	2	HS	nonCOVID
	76	3	2	3	2	3	VS	nonCOVID		76	1	1	2	1	3	VS	nonCOVID		76	2	1	2	4	3	VS	nonCOVID		76	4	4	4	4	2	VS	nonCOVID
	77	3	3	3	3	3	VS	nonCOVID		77	2	2	2	2	3	VS	nonCOVID		77	1	1	2	4	3	VS	nonCOVID		77	4	4	4	4	2	VS	nonCOVID
	78	3	3	2	2	2	HS	COVID		78	3	2	2	3	3	HS	COVID		78	2	1	2	3	3	HS	COVID		78	3	3	3	3	2	HS	COVID
	79	4	4	3	3	3	VS	nonCOVID		79	1	1	2	1	3	VS	nonCOVID		79	1	1	2	4	3	VS	nonCOVID		79	4	4	4	4	2	VS	nonCOVID
	80	3	3	3	3	1	VS	COVID		80	2	2	2	2	2	VS	COVID		80	2	1	2	3	2	VS	COVID		80	4	4	4	4	2	VS	COVID
	81	2	2	2	2	1	HS	COVID		81	3	2	3	2	2	HS	COVID		81	3	2	3	3	2	HS	COVID		81	2	2	3	4	2	HS	COVID
	82	3	3	2	2	3	HS	COVID		82	3	2	2	2	3	HS	COVID		82	3	2	3	3	3	HS	COVID		82	3	3	3	2	2	HS	COVID
	83	3	3	2	3	3	HS	nonCOVID		83	3	2	2	2	3	HS	nonCOVID		83	3	2	3	4	3	HS	nonCOVID		83	3	4	4	4	2	HS	nonCOVID
	84	3	3	2	2	3	HS	nonCOVID		84	3	2	3	3	3	HS	nonCOVID		84	2	2	3	3	3	HS	nonCOVID		84	4	4	4	4	2	HS	nonCOVID
	85	3	3	2	2	3	VS	nonCOVID		85	1	1	1	1	3	VS	nonCOVID		85	1	1	3	4	3	VS	nonCOVID		85	4	4	4	4	2	VS	nonCOVID
	86	3	2	3	2	3	VS	nonCOVID		86	1	1	2	1	3	VS	nonCOVID		86	1	1	3	4	3	VS	nonCOVID		86	2	2	3	3	2	VS	nonCOVID
	87	4	4	3	3	2	VS	nonCOVID		87	2	2	2	2	3	VS	nonCOVID		87	1	2	3	4	3	VS	nonCOVID		87	4	4	4	4	2	VS	nonCOVID
	88	2	2	2	2	2	VS	nonCOVID		88	2	2	1	2	3	VS	nonCOVID		88	2	2	3	4	3	VS	nonCOVID		88	4	4	4	4	2	VS	nonCOVID
	89	3	3	3	3	2	VS	nonCOVID		89	1	2	1	1	2	VS	nonCOVID		89	1	1	2	4	2	VS	nonCOVID		89	3	4	4	4	2	VS	nonCOVID
	90	3	2	2	2	1	VS	nonCOVID		90	1	1	1	1	3	VS	nonCOVID		90	1	1	2	4	2	VS	nonCOVID		90	3	4	4	4	2	VS	nonCOVID
	91	4	3	3	3	3	VS	nonCOVID		91	1	1	1	1	3	VS	nonCOVID		91	1	1	2	4	3	VS	nonCOVID		91	4	4	4	4	2	VS	nonCOVID
	92	3	3	2	2	2	HS	nonCOVID		92	2	2	2	2	3	HS	nonCOVID		92	2	2	3	4	2	HS	nonCOVID		92	2	3	4	4	2	HS	nonCOVID
	93	2	2	2	2	1	HS	COVID		93	2	2	2	2	2	HS	COVID		93	2	2	2	3	1	HS	COVID		93	4	4	4	4	2	HS	COVID
	94	3	3	3	3	2	HS	nonCOVID		94	3	3	3	3	2	HS	nonCOVID		94	2	2	3	3	2	HS	nonCOVID		94	4	4	4	4	2	HS	nonCOVID
	95	3	2	2	2	3	VS	nonCOVID		95	2	2	2	2	3	VS	nonCOVID		95	1	2	2	4	3	VS	nonCOVID		95	4	4	4	4	2	VS	nonCOVID
	96	2	2	2	2	1	VS	nonCOVID		96	1	1	1	1	2	VS	nonCOVID		96	1	1	2	4	2	VS	nonCOVID		96	2	2	3	3	2	VS	nonCOVID
	97	3	3	3	3	3	HS	nonCOVID		97	2	2	2	2	3	HS	nonCOVID		97	2	2	3	3	3	HS	nonCOVID		97	3	3	3	3	2	HS	nonCOVID
	98	3	3	2	2	2	VS	nonCOVID		98	1	1	2	1	2	VS	nonCOVID		98	1	1	3	4	2	VS	nonCOVID		98	2	3	3	3	2	VS	nonCOVID
	99	3	2	3	2	1	HS	nonCOVID		99	2	1	2	1	2	HS	nonCOVID		99	2	2	2	3	2	HS	nonCOVID		99	3	3	4	4	2	HS	nonCOVID
	100	3	3	2	2	2	VS	nonCOVID		100	1	1	1	1	2	VS	nonCOVID		100	1	1	2	4	3	VS	nonCOVID		100	1	1	3	3	2	VS	nonCOVID
	101	3	3	2	2	1	VS	COVID		101	1	1	1	1	3	VS	COVID		101	2	1	3	4	2	VS	COVID		101	3	3	3	3	2	VS	COVID
	102	3	3	3	3	2	VS	nonCOVID		102	1	1	1	1	3	VS	nonCOVID		102	1	1	3	4	3	VS	nonCOVID		102	4	4	4	4	2	VS	nonCOVID
	103	2	2	2	3	3	VS	nonCOVID		103	1	1	1	1	3	VS	nonCOVID		103	1	1	2	4	3	VS	nonCOVID		103	3	3	3	3	2	VS	nonCOVID
	104	3	3	2	2	1	HS	nonCOVID		104	2	2	2	2	3	HS	nonCOVID		104	2	2	3	4	2	HS	nonCOVID		104	4	4	4	4	2	HS	nonCOVID
	105	3	2	3	2	1	VS	COVID		105	1	1	1	1	2	VS	COVID		105	1	1	2	4	1	VS	COVID		105	4	4	4	4	1	VS	COVID
	106	2	2	2	2	1	HS	COVID		106	2	1	2	2	2	HS	COVID		106	2	1	2	3	2	HS	COVID		106	2	3	3	3	1	HS	COVID
	107	3	3	2	2	2	HS	nonCOVID		107	2	2	2	2	3	HS	nonCOVID		107	2	2	2	4	3	HS	nonCOVID		107	4	4	4	4	2	HS	nonCOVID
	108	2	2	2	2	1	HS	COVID		108	2	2	2	2	2	HS	COVID		108	2	2	3	3	2	HS	COVID		108	4	4	4	4	2	HS	COVID
	109	2	2	2	2	2	HS	nonCOVID		109	1	1	1	1	3	HS	nonCOVID		109	1	1	1	3	3	HS	nonCOVID		109	1	2	2	2	2	HS	nonCOVID
	110	3	3	3	3	2	VS	nonCOVID		110	2	1	1	1	3	VS	nonCOVID		110	1	1	3	4	2	VS	nonCOVID		110	3	3	3	3	2	VS	nonCOVID
	111	3	3	3	2	2	HS	nonCOVID		111	2	2	2	2	3	HS	nonCOVID		111	2	2	2	3	3	HS	nonCOVID		111	4	4	4	4	2	HS	nonCOVID
	112	2	2	2	2	1	VS	COVID		112	1	1	1	1	2	VS	COVID		112	1	1	3	4	1	VS	COVID		112	4	4	4	4	2	VS	COVID
	113	3	3	2	2	2	HS	COVID		113	2	2	2	2	3	HS	COVID		113	2	2	3	3	3	HS	COVID		113	3	3	3	3	2	HS	COVID
	114	3	3	3	3	2	VS	nonCOVID		114	2	2	2	2	3	VS	nonCOVID		114	1	1	2	4	2	VS	nonCOVID		114	2	2	3	3	2	VS	nonCOVID
	115	4	4	3	3	3	HS	nonCOVID		115	3	2	3	3	3	HS	nonCOVID		115	1	1	2	4	3	HS	nonCOVID		115	3	3	3	3	2	HS	nonCOVID
	116	3	3	3	3	2	VS	nonCOVID		116	2	2	2	2	3	VS	nonCOVID		116	1	1	2	4	3	VS	nonCOVID		116	3	3	3	3	2	VS	nonCOVID
	117	4	3	3	3	2	HS	nonCOVID		117	3	3	3	3	3	HS	nonCOVID		117	3	2	3	4	2	HS	nonCOVID		117	4	4	4	4	2	HS	nonCOVID
	118	3	3	3	3	2	HS	nonCOVID		118	2	2	2	2	2	HS	nonCOVID		118	1	2	3	4	2	HS	nonCOVID		118	2	2	3	3	2	HS	nonCOVID
	119	3	3	2	3	2	VS	COVID		119	1	1	1	1	3	VS	COVID		119	2	2	3	4	2	VS	COVID		119	3	3	3	3	2	VS	COVID
	120	3	3	2	3	2	VS	nonCOVID		120	1	1	1	1	3	VS	nonCOVID		120	2	1	3	4	2	VS	nonCOVID		120	4	4	4	4	2	VS	nonCOVID
	121	4	4	3	3	2	VS	nonCOVID		121	1	1	1	1	3	VS	nonCOVID		121	2	2	3	4	3	VS	nonCOVID		121	4	4	4	4	2	VS	nonCOVID
	122	3	3	2	2	2	HS	nonCOVID		122	2	2	2	2	3	HS	nonCOVID		122	2	2	2	3	3	HS	nonCOVID		122	3	3	3	3	2	HS	nonCOVID
	123	3	2	3	2	2	VS	nonCOVID		123	1	1	1	1	3	VS	nonCOVID		123	1	2	2	4	2	VS	nonCOVID		123	4	4	4	4	2	VS	nonCOVID
	124	2	2	2	2	1	VS	COVID		124	1	1	1	1	2	VS	COVID		124	1	1	2	4	1	VS	COVID		124	3	3	3	3	1	VS	COVID
	125	2	2	2	2	2	HS	nonCOVID		125	2	2	2	2	3	HS	nonCOVID		125	2	2	2	3	3	HS	nonCOVID		125	3	3	3	3	2	HS	nonCOVID
	126	3	3	3	3	2	VS	nonCOVID		126	2	1	1	1	3	VS	nonCOVID		126	1	1	2	4	3	VS	nonCOVID		126	2	2	3	3	2	VS	nonCOVID
	127	3	2	2	2	1	VS	nonCOVID		127	1	1	1	1	2	VS	nonCOVID		127	1	1	2	4	2	VS	nonCOVID		127	2	2	3	3	1	VS	nonCOVID
	128	3	3	3	2	2	VS	nonCOVID		128	2	1	1	2	3	VS	nonCOVID		128	2	1	2	4	3	VS	nonCOVID		128	3	3	3	3	2	VS	nonCOVID
	129	4	4	3	3	3	VS	nonCOVID		129	2	2	2	2	3	VS	nonCOVID		129	1	1	2	4	3	VS	nonCOVID		129	3	3	3	3	2	VS	nonCOVID
	130	4	3	3	3	3	VS	nonCOVID		130	2	2	2	2	3	VS	nonCOVID		130	1	1	2	4	4	VS	nonCOVID		130	2	2	3	3	2	VS	nonCOVID
	131	2	2	2	2	1	HS	COVID		131	3	3	2	3	2	HS	COVID		131	3	2	3	4	2	HS	COVID		131	2	2	2	3	2	HS	COVID
	132	3	3	3	3	1	VS	COVID		132	2	1	2	2	2	VS	COVID		132	1	1	2	4	2	VS	COVID		132	3	3	3	3	2	VS	COVID
	133	3	3	2	2	1	VS	nonCOVID		133	1	1	2	1	3	VS	nonCOVID		133	1	1	3	4	2	VS	nonCOVID		133	1	2	3	3	2	VS	nonCOVID
	134	3	2	2	2	2	HS	COVID		134	2	2	2	2	3	HS	COVID		134	2	2	2	3	3	HS	COVID		134	2	2	2	2	2	HS	COVID
	135	3	3	3	2	2	VS	nonCOVID		135	2	2	2	2	3	VS	nonCOVID		135	2	2	3	4	4	VS	nonCOVID		135	4	4	4	4	3	VS	nonCOVID
	136	3	3	2	2	1	HS	nonCOVID		136	2	2	2	2	3	HS	nonCOVID		136	2	2	3	4	3	HS	nonCOVID		136	2	3	3	4	2	HS	nonCOVID
	137	3	3	2	2	2	VS	COVID		137	1	1	1	1	3	VS	COVID		137	2	1	3	3	2	VS	COVID		137	3	3	3	3	2	VS	COVID
	138	2	2	2	2	1	VS	COVID		138	1	1	1	1	3	VS	COVID		138	2	2	3	4	2	VS	COVID		138	2	3	3	3	2	VS	COVID
	139	3	3	3	2	2	VS	nonCOVID		139	1	1	1	1	3	VS	nonCOVID		139	2	2	2	4	3	VS	nonCOVID		139	3	3	3	3	2	VS	nonCOVID
	140	3	2	2	2	1	VS	nonCOVID		140	2	2	2	2	3	VS	nonCOVID		140	2	2	2	4	3	VS	nonCOVID		140	3	3	3	3	2	VS	nonCOVID
	141	4	4	3	3	1	VS	nonCOVID		141	1	2	1	1	3	VS	nonCOVID		141	2	2	3	4	2	VS	nonCOVID		141	4	4	4	4	2	VS	nonCOVID
	142	3	3	3	2	2	HS	nonCOVID		142	2	2	1	2	3	HS	nonCOVID		142	2	2	2	3	4	HS	nonCOVID		142	3	3	3	3	2	HS	nonCOVID
	143	3	3	3	3	1	VS	COVID		143	1	1	1	1	2	VS	COVID		143	2	1	3	4	2	VS	COVID		143	2	3	3	3	2	VS	COVID
	144	2	2	2	2	1	HS	COVID		144	3	3	3	3	2	HS	COVID		144	2	1	2	3	1	HS	COVID		144	2	2	3	3	2	HS	COVID
	145	3	2	2	2	1	HS	nonCOVID		145	3	3	3	3	3	HS	nonCOVID		145	3	2	3	4	3	HS	nonCOVID		145	3	3	3	3	2	HS	nonCOVID
	146	3	2	2	2	1	VS	nonCOVID		146	1	1	1	1	3	VS	nonCOVID		146	1	1	2	3	2	VS	nonCOVID		146	1	2	3	3	2	VS	nonCOVID
	147	3	3	2	2	2	HS	COVID		147	1	1	1	1	3	HS	COVID		147	2	1	2	3	3	HS	COVID		147	3	3	3	3	2	HS	COVID
	148	2	2	2	2	2	HS	nonCOVID		148	1	2	2	1	3	HS	nonCOVID		148	2	2	2	3	3	HS	nonCOVID		148	4	4	4	4	2	HS	nonCOVID
	149	3	3	2	2	2	VS	nonCOVID		149	2	2	2	2	3	VS	nonCOVID		149	2	2	3	4	3	VS	nonCOVID		149	3	3	3	3	2	VS	nonCOVID
	150	3	3	3	3	1	VS	nonCOVID		150	1	1	1	1	3	VS	nonCOVID		150	1	1	3	4	2	VS	nonCOVID		150	3	3	3	3	1	VS	nonCOVID
	151	3	3	2	2	1	VS	COVID		151	1	1	1	1	2	VS	COVID		151	2	1	3	4	2	VS	COVID		151	4	4	4	4	2	VS	COVID
	152	2	2	2	2	2	HS	COVID		152	3	2	3	3	3	HS	COVID		152	2	2	3	4	3	HS	COVID		152	2	2	3	3	2	HS	COVID
	153	3	3	2	2	1	VS	COVID		153	1	1	1	1	3	VS	COVID		153	2	2	3	4	3	VS	COVID		153	3	3	3	3	2	VS	COVID
	154	3	3	3	2	2	HS	nonCOVID		154	3	3	3	3	3	HS	nonCOVID		154	3	2	2	4	3	HS	nonCOVID		154	3	3	3	3	2	HS	nonCOVID
	155	2	2	3	3	1	VS	nonCOVID		155	1	1	1	1	3	VS	nonCOVID		155	1	1	3	4	2	VS	nonCOVID		155	2	2	3	3	2	VS	nonCOVID
	156	3	3	2	2	2	HS	nonCOVID		156	3	3	3	3	3	HS	nonCOVID		156	3	2	2	4	4	HS	nonCOVID		156	3	3	3	3	3	HS	nonCOVID
	157	3	3	2	2	1	HS	nonCOVID		157	1	1	1	1	3	HS	nonCOVID		157	1	2	2	3	2	HS	nonCOVID		157	2	3	3	3	2	HS	nonCOVID
	158	3	3	3	3	1	VS	nonCOVID		158	1	1	1	1	3	VS	nonCOVID		158	1	1	3	4	2	VS	nonCOVID		158	2	3	3	3	2	VS	nonCOVID
	159	3	2	2	2	1	VS	COVID		159	1	1	1	1	2	VS	COVID		159	1	1	3	4	2	VS	COVID		159	4	4	4	4	1	VS	COVID
	160	2	2	2	2	1	HS	COVID		160	3	3	2	3	2	HS	COVID		160	2	2	2	4	2	HS	COVID		160	3	3	3	3	2	HS	COVID
	161	3	3	2	2	1	HS	nonCOVID		161	2	2	2	2	3	HS	nonCOVID		161	2	3	3	3	2	HS	nonCOVID		161	4	4	4	4	2	HS	nonCOVID
	162	3	3	3	3	3	HS	nonCOVID		162	3	3	3	3	2	HS	nonCOVID		162	3	3	3	4	3	HS	nonCOVID		162	4	4	4	4	2	HS	nonCOVID
	163	3	3	2	2	2	HS	nonCOVID		163	2	2	2	2	2	HS	nonCOVID		163	3	2	3	3	2	HS	nonCOVID		163	4	4	4	4	2	HS	nonCOVID
	164	3	3	3	3	2	VS	nonCOVID		164	1	1	1	1	3	VS	nonCOVID		164	2	2	3	4	3	VS	nonCOVID		164	4	4	4	4	2	VS	nonCOVID
	165	3	3	3	3	1	VS	COVID		165	1	1	1	1	2	VS	COVID		165	1	1	2	4	1	VS	COVID		165	4	4	4	4	2	VS	COVID
	166	3	3	2	2	2	HS	nonCOVID		166	3	3	2	3	3	HS	nonCOVID		166	3	2	2	2	3	HS	nonCOVID		166	3	3	3	3	1	HS	nonCOVID
	167	3	3	3	3	1	HS	nonCOVID		167	1	1	1	1	3	HS	nonCOVID		167	2	2	3	3	2	HS	nonCOVID		167	2	3	3	3	2	HS	nonCOVID
	168	4	3	3	3	2	VS	nonCOVID		168	1	1	1	1	3	VS	nonCOVID		168	2	1	2	4	3	VS	nonCOVID		168	2	3	3	3	2	VS	nonCOVID
	169	4	3	3	3	2	VS	COVID		169	1	1	1	1	3	VS	COVID		169	1	1	2	3	2	VS	COVID		169	3	3	3	3	2	VS	COVID
	170	2	2	2	2	2	HS	nonCOVID		170	1	1	1	1	3	HS	nonCOVID		170	2	2	2	3	3	HS	nonCOVID		170	3	3	4	4	2	HS	nonCOVID
	171	2	2	2	2	1	HS	COVID		171	2	2	2	2	2	HS	COVID		171	2	2	2	4	1	HS	COVID		171	4	4	4	4	2	HS	COVID
	172	3	3	3	2	1	VS	COVID		172	1	1	1	1	2	VS	COVID		172	1	1	2	4	1	VS	COVID		172	4	4	4	4	2	VS	COVID
	173	3	3	2	2	2	VS	nonCOVID		173	1	1	1	1	3	VS	nonCOVID		173	1	1	2	4	3	VS	nonCOVID		173	3	4	4	4	2	VS	nonCOVID
	174	3	3	3	2	1	VS	COVID		174	1	1	1	1	2	VS	COVID		174	1	1	2	4	2	VS	COVID		174	4	4	4	4	2	VS	COVID
	175	3	3	2	2	2	VS	COVID		175	1	1	1	1	3	VS	COVID		175	1	1	2	3	3	VS	COVID		175	3	3	3	3	2	VS	COVID
	176	4	4	3	3	2	HS	nonCOVID		176	3	3	3	3	3	HS	nonCOVID		176	3	2	3	4	3	HS	nonCOVID		176	4	4	4	4	2	HS	nonCOVID
	177	3	3	2	2	2	HS	COVID		177	2	2	2	2	3	HS	COVID		177	2	2	2	4	3	HS	COVID		177	3	3	3	2	2	HS	COVID
	178	4	4	3	3	2	VS	nonCOVID		178	1	1	1	1	3	VS	nonCOVID		178	2	2	3	4	2	VS	nonCOVID		178	4	4	4	4	2	VS	nonCOVID
	179	2	2	1	1	2	HS	nonCOVID		179	3	3	3	3	2	HS	nonCOVID		179	2	2	2	4	1	HS	nonCOVID		179	3	3	3	3	1	HS	nonCOVID
	180	2	2	2	2	2	HS	nonCOVID		180	2	3	2	2	3	HS	nonCOVID		180	2	1	2	3	2	HS	nonCOVID		180	3	3	3	3	1	HS	nonCOVID
	181	3	3	2	2	1	VS	COVID		181	1	1	1	1	2	VS	COVID		181	1	1	2	4	2	VS	COVID		181	4	4	4	4	2	VS	COVID
	182	3	3	3	3	1	VS	COVID		182	1	1	1	1	2	VS	COVID		182	1	1	2	4	1	VS	COVID		182	4	4	4	4	2	VS	COVID
	183	3	3	3	3	1	VS	nonCOVID		183	1	1	1	1	3	VS	nonCOVID		183	1	1	2	3	2	VS	nonCOVID		183	4	4	4	4	2	VS	nonCOVID
	184	2	2	1	1	2	VS	nonCOVID		184	1	1	1	1	2	VS	nonCOVID		184	1	1	2	4	2	VS	nonCOVID		184	4	4	4	4	2	VS	nonCOVID
	185	2	2	2	2	1	HS	COVID		185	2	2	2	2	2	HS	COVID		185	2	1	2	4	1	HS	COVID		185	4	4	4	4	2	HS	COVID
	186	3	3	3	3	2	HS	nonCOVID		186	3	3	3	3	3	HS	nonCOVID		186	3	2	3	4	2	HS	nonCOVID		186	4	4	4	4	2	HS	nonCOVID
	187	2	2	2	2	1	HS	COVID		187	3	2	2	3	2	HS	COVID		187	2	1	2	3	1	HS	COVID		187	4	4	3	3	2	HS	COVID
	188	1	1	2	2	1	HS	nonCOVID		188	1	1	1	1	3	HS	nonCOVID		188	1	1	1	3	2	HS	nonCOVID		188	1	1	2	2	2	HS	nonCOVID
	189	3	3	2	2	2	HS	COVID		189	2	3	2	2	3	HS	COVID		189	2	2	2	4	3	HS	COVID		189	4	4	4	4	2	HS	COVID
	190	3	3	2	2	1	HS	nonCOVID		190	2	2	2	2	3	HS	nonCOVID		190	2	2	2	4	3	HS	nonCOVID		190	4	4	4	4	2	HS	nonCOVID
	191	2	2	3	2	1	HS	COVID		191	2	2	2	2	2	HS	COVID		191	2	1	2	3	2	HS	COVID		191	3	3	3	3	2	HS	COVID
	192	3	3	3	2	1	VS	COVID		192	1	1	1	1	2	VS	COVID		192	1	1	2	4	1	VS	COVID		192	3	3	3	3	2	VS	COVID
	193	2	2	1	1	2	VS	nonCOVID		193	1	1	1	1	2	VS	nonCOVID		193	1	1	2	4	2	VS	nonCOVID		193	3	4	4	4	1	VS	nonCOVID
	194	3	3	2	1	2	VS	nonCOVID		194	1	1	1	1	3	VS	nonCOVID		194	1	2	2	4	3	VS	nonCOVID		194	2	3	4	4	2	VS	nonCOVID
	195	3	3	2	2	1	HS	nonCOVID		195	1	1	1	1	3	HS	nonCOVID		195	2	2	2	3	2	HS	nonCOVID		195	3	3	3	3	2	HS	nonCOVID
	196	3	3	2	2	2	HS	nonCOVID		196	3	3	3	3	2	HS	nonCOVID		196	3	2	3	4	3	HS	nonCOVID		196	3	3	3	3	1	HS	nonCOVID
	197	3	3	2	3	1	VS	COVID		197	1	1	1	1	2	VS	COVID		197	1	1	3	4	2	VS	COVID		197	3	3	4	4	2	VS	COVID
	198	2	2	2	2	1	HS	COVID		198	2	2	2	2	2	HS	COVID		198	2	1	2	4	1	HS	COVID		198	3	3	3	3	2	HS	COVID
	199	3	3	3	3	2	VS	nonCOVID		199	1	1	1	1	3	VS	nonCOVID		199	1	1	2	4	4	VS	nonCOVID		199	4	4	4	4	2	VS	nonCOVID
	200	2	2	2	2	2	HS	nonCOVID		200	1	2	1	1	3	HS	nonCOVID		200	1	1	1	3	3	HS	nonCOVID		200	1	2	3	3	2	HS	nonCOVID
